# Supplementary material for: Drought resistance of ten ground cover seedling species during roof greening
Source: PLoS One. 2020 Jun 24;15(6):e0220598. doi: 10.1371/journal.pone.0220598 (PMC7313738; doi:10.1371/journal.pone.0220598)
Supplement: S1 Data — (XLS) [file pone.0220598.s001.xls]

## Sheet: well-watered
plants species	MP	Chl	SOD	POD	APX
Paeonia lactiflora	0.675042	48.0613	0.56612	28.7253	0.954977
Paeonia lactiflora	0.844991	53.8241	1.01405	7.07408	0.992355
Paeonia lactiflora	0.73357	33.6809	0.475437	28.7425	1.00701
Hemerocallis dumortieri	0.270341	50.0652	0.779033	198.621	0.471975
Hemerocallis dumortieri	0.297578	47.2417	0.991639	265.233	0.07533
Hemerocallis dumortieri	0.216306	45.77	0.935825	86.3655	0.090036
Meehania urticifolia	0.826742	41.412	0.885054	21.5097	0.135567
Meehania urticifolia	0.786245	41.0354	0.822642	0	0.14307
Meehania urticifolia	0.878788	37.0487	0.813253	21.5827	0.142614
Iris lactea var. chinensis	0.255754	36.9655	0.854554	93.0788	0.120672
Iris lactea var. chinensis	0.18107	28.8853	0.8733	35.8209	0.195975
Iris lactea var. chinensis	0.178282	28.5176	0.826953	165.435	0.187688
Hylotelephium erythrostictum	0.372922	7.86516	0.721958	28.2797	0.160398
Hylotelephium erythrostictum	0.472222	10.4784	0.716857	114.105	0.106008
Hylotelephium erythrostictum	0.425134	11.9466	0.752851	35.7853	0.12072
Sedum lineare	0.282787	5.21692	0.0204532	78.5558	0.287337
Sedum lineare	0.292804	7.81696	0.051549	148.76	0.274428
Sedum lineare	0.460888	5.15123	0.0492385	21.2598	0.2286
Iris germanica	0.957711	38.9109	0.90519	35.545	0.083556
Iris germanica	0.75	41.1957	0.880773	71.0339	0.106428
Iris germanica	0.863109	26.6005	0.894563	78.2299	0.083523
Cosmos bipinnata	0.919142	32.4038	0.982953	21.3734	0.106113
Cosmos bipinnata	0.872111	38.5294	0.969815	64.3112	0.166254
Cosmos bipinnata	0.954698	39.6619	0.871901	107.356	0.09054
Hosta plantaginea	0.278788	42.025	0.879664	49.9802	0.166386
Hosta plantaginea	0.290323	36.3767	0.842476	233.307	0.053466
Hosta plantaginea	0.62069	46.0701	0.885525	455.696	0.053088
Dianthus barbatus	0.823117	32.1639	0.758656	0	0.0825165
Dianthus barbatus	0.809458	41.0734	0.801795	93.2828	0.0978315
Dianthus barbatus	0.876221	47.6377	0.782451	21.5612	0.105189

## Sheet: moderate treatment
plants	MP	Chl	SOD	POD	APX
Paeonia lactiflora	0.27668	44.9057	0.965009	6.95963	9.64059
Paeonia lactiflora	0.304965	43.4653	0.630947	7.86473	4.75287
Paeonia lactiflora	0.321962	57.9144	0.648944	10.9802	4.68091
Hemerocallis dumortieri	0.223881	46.0677	0.693297	24.6257	0.441612
Hemerocallis dumortieri	0.211073	49.6596	0.401867	18.7082	0.365616
Hemerocallis dumortieri	0.303644	34.6433	0.368353	22.8947	1.16785
Meehania urticifolia	0.38	49.468	0.291981	1.9988	0.15009
Meehania urticifolia	0.530303	47.1435	0.727355	5.93589	0.098553
Meehania urticifolia	0.384615	50.5845	0.207034	6.9735	0.120456
Iris lactea var. chinensis	0.140187	48.5176	0.209515	9.99001	0.307808
Iris lactea var. chinensis	0.143293	54.7076	0.421903	13.9414	0.271134
Iris lactea var. chinensis	0.129944	28.5453	0.200597	12.8713	0.2424
Hylotelephium erythrostictum	0.350649	22.152	0.218984	2.97206	0.219544
Hylotelephium erythrostictum	0.308571	18.4557	0.482211	12.8917	0.173949
Hylotelephium erythrostictum	0.348387	15.3247	0.189975	7.97766	0.361008
Sedum lineare	0.941573	3.91268	0.270778	3.92696	0.15279
Sedum lineare	0.810976	2.29807	0.312006	3.95648	0.219892
Sedum lineare	0.933673	3.10508	0.130458	6.96795	0.180828
Iris germanica	0.518987	41.2873	0.54208	4.96032	0.58212
Iris germanica	0.898901	18.2272	0.490408	9.87557	0.402508
Iris germanica	0.566563	57.1972	0.191851	33.8443	1.34114
Cosmos bipinnata	0	0	0	0	0
Cosmos bipinnata	0	0	0	0	0
Cosmos bipinnata	0	0	0	0	0
Hosta plantaginea	0.341564	52.4608	0.446362	6.97211	0.45933
Hosta plantaginea	0.3361	42.3805	0.866481	1.96773	0.465003
Hosta plantaginea	0.290837	34.3203	0.172035	5.96777	0.482592
Dianthus barbatus	0.666052	44.5297	0.408977	14.9611	0.338378
Dianthus barbatus	0.774254	36.8148	0.547025	31.7271	0.279886
Dianthus barbatus	0.747253	32.4622	0.501741	18.8604	0.256887

## Sheet: severe treatment
plants	MP	Chl	SOD	POD	APX
Paeonia lactiflora Pall.	0.232068	58.8056	1.03316	0.493681	0.34182
Paeonia lactiflora Pall.	0.261719	53.8608	1.15521	0.398963	0.338378
Paeonia lactiflora Pall.	0.373106	53.0465	0.918553	0.497018	0.34707
Hemerocallis dumortieri	0.278873	27.9372	0.777061	0.896772	0.286026
Hemerocallis dumortieri	0.237443	11.2999	0.996138	0.993838	0.143383
Hemerocallis dumortieri	0.119149	40.9185	0.941513	10.3693	0.174674
Meehania urticifolia	0	0	0	0	0
Meehania urticifolia	0	0	0	0	0
Meehania urticifolia	0	0	0	0	0
Iris lactea var. chinensis	0.135436	28.6141	1.04788	0.497117	0.188587
Iris lactea var. chinensis	0.255435	23.0687	0.890572	16.3217	0.256224
Iris lactea var. chinensis	0.595663	24.7599	0.916098	7.64647	0.234128
Hylotelephium erythrostictum	0.165563	27.364	0.772651	1.88754	0.128342
Hylotelephium erythrostictum	0.451807	23.5466	0.886098	8.10918	0.083424
Hylotelephium erythrostictum	0.311512	30.9356	0.860718	2.67539	0.060552
Sedum lineare	0.433908	11.1143	0.745767	0.49781	0.097929
Sedum lineare	0.8125	5.28261	0.793145	0.4997	0.105063
Sedum lineare	0.724252	15.3349	0.83008	0	0.097968
Iris germanica	0.298592	10.602	0.686937	0.397298	0.181224
Iris germanica	0.261194	43.5027	0.838649	0.0995025	0.1206
Iris germanica	0.342183	45.6693	0.833841	2.66957	0.121368
Cosmos bipinnata	0	0	0	0	0
Cosmos bipinnata	0	0	0	0	0
Cosmos bipinnata	0	0	0	0	0
Hosta plantaginea	0.231061	56.8229	0.834969	4.68781	0.075195
Hosta plantaginea	0.147059	60.2273	0.817897	4.44401	0.0683505
Hosta plantaginea	0.214022	60.2918	0.896246	0.397062	0.0528885
Dianthus barbatus	0.710914	39.4123	0.651577	0.199164	0.075315
Dianthus barbatus	0.993912	49.8368	0.768941	1.67852	0.098748
Dianthus barbatus	0.496633	39.9945	0.816742	0.695134	0.09063
